# Supplementary material for: High throughput, label-free isolation of circulating tumor cell clusters in meshed microwells
Source: Nat Commun. 2022 Jun 13;13:3385. doi: 10.1038/s41467-022-31009-9 (PMC9192591; doi:10.1038/s41467-022-31009-9)
Supplement: Supplementary file 4 — Source data [file 41467_2022_31009_MOESM4_ESM.xlsx]

## Sheet: Figure 2c
Capture rate experiments at different flow rates
25 mL/h exp 1							25 mL/h exp 2							25 mL/h exp 2
	Spiked	Waste	Captured	Efficiency				Spiked	Waste	Captured	Efficiency				Spiked	Waste	Captured	Efficiency
2 cell	104	4	100	96.1538			2 cell	160	10	150	93.75			2 cell	276	20	256	92.7536
3 cell	52	0	52	100			3 cell	84	0	84	100			3 cell	109	0	109	100
4 cell	24	0	24	100			4 cell	34	0	34	100			4 cell	64	0	64	100
5 cell	12	0	12	100			5 cell	18	0	18	100			5 cell	41	0	41	100
6 cell	8	0	8	100			6 cell	12	0	12	100			6 cell	22	0	22	100
7 cell	8	0	8	100			7 cell	8	0	8	100			7 cell	16	0	16	100
8 cell	4	0	4	100			8 cell	4	0	4	100			8 cell	14	0	14	100
9 cell	4	0	4	100			9 cell	2	0	2	100			9 cell	3	0	3	100
>10 cell	12	0	12	100			>10 cell	6	0	6	100			>10 cell	7	0	7	100
100 mL/h exp 1							100 mL/h exp 1							100 mL/h exp 1
	Spiked	Waste	Captured	Efficiency				Spiked	Waste	Captured	Efficiency				Spiked	Waste	Captured	Efficiency
2 cell	49	6	43	87.7551			2 cell	106	12	94	88.6792			2 cell	91	7	84	92.3077
3 cell	29	1	28	96.5517			3 cell	42	2	40	95.2381			3 cell	41	0	41	100
4 cell	30	0	30	100			4 cell	12	0	12	100			4 cell	21	0	21	100
5 cell	18	0	18	100			5 cell	8	0	8	100			5 cell	11	0	11	100
6 cell	14	0	14	100			6 cell	6	0	6	100			6 cell	6	0	6	100
7 cell	9	0	9	100			7 cell	4	0	4	100			7 cell	4	0	4	100
8 cell	8	0	8	100			8 cell	4	0	4	100			8 cell	3	0	3	100
9 cell	6	0	6	100			9 cell	2	0	2	100			9 cell	3	0	3	100
>10 cell	22	0	22	100			>10 cell	12	0	12	100			>10 cell	10	0	10	100
250 mL/h exp 1							250 mL/h exp 1							250 mL/h exp 1
	Spiked	Waste	Captured	Efficiency				Spiked	Waste	Captured	Efficiency				Spiked	Waste	Captured	Efficiency
2 cell	144	18	126	87.5			2 cell	100	18	82	82			2 cell	103	31	72	69.9029
3 cell	110	5	105	95.4545			3 cell	38	3	35	92.1053			3 cell	65	10	55	84.6154
4 cell	90	1	89	98.8889			4 cell	17	1	16	94.1176			4 cell	43	3	40	93.0233
5 cell	58	0	58	100			5 cell	13	0	13	100			5 cell	26	1	25	96.1538
6 cell	55	1	54	98.1818			6 cell	6	0	6	100			6 cell	20	0	20	100
7 cell	24	0	24	100			7 cell	3	0	3	100			7 cell	9	0	9	100
8 cell	8	0	8	100			8 cell	2	0	2	100			8 cell	9	0	9	100
9 cell	6	0	6	100			9 cell	3	0	3	100			9 cell	5	0	5	100
>10 cell	17	0	17	100			>10 cell	2	0	2	100			>10 cell	43	0	43	100

## Sheet: Figure 2d
2-cell cluster capture rates using different cell lines
HeyA8 exp 1							HeyA8 exp 2							HeyA8 exp 3
	Spiked	Waste	Captured	Efficiency				Spiked	Waste	Captured	Efficiency				Spiked	Waste	Captured	Efficiency
	69	8	61	88.4058				73	3	70	95.8904				28	2	26	92.8571
LNCaP exp 1							LNCaP exp 2							LNCaP exp 3
	Spiked	Waste	Captured	Efficiency				Spiked	Waste	Captured	Efficiency				Spiked	Waste	Captured	Efficiency
	104	4	100	96.1538				160	10	150	93.75				276	20	256	92.7536
MDA-MB-231 exp 1							MDA-MB-231 exp 2							MDA-MB-231 exp 3
	Spiked	Waste	Captured	Efficiency				Spiked	Waste	Captured	Efficiency				Spiked	Waste	Captured	Efficiency
	26	4	22	84.6154				118	5	113	95.7627				97	6	91	93.8144
MCF-7 exp 1							MCF-7 exp 2							MCF-7 exp 3
	Spiked	Waste	Captured	Efficiency				Spiked	Waste	Captured	Efficiency				Spiked	Waste	Captured	Efficiency
	107	11	96	89.7196				103	4	99	96.1165				192	8	184	95.8333

## Sheet: Figure 2e
Square opening size vs capture efficiency
13.5um opening size
exp 1							exp 2							exp 3
	Spiked	Waste	Captured	Efficiency				Spiked	Waste	Captured	Efficiency				Spiked	Waste	Captured	Efficiency
2 cell	47	1	46	97.8723			2 cell	112	4	108	96.4286			2 cell	267	4	263	98.5019
3 cell	17	0	17	100			3 cell	26	0	26	100			3 cell	84	0	84	100
4 cell	12	0	12	100			4 cell	16	0	16	100			4 cell	32	0	32	100
15um opening size
exp 1							exp 2							exp 3
	Spiked	Waste	Captured	Efficiency				Spiked	Waste	Captured	Efficiency				Spiked	Waste	Captured	Efficiency
2 cell	104	4	100	96.1538			2 cell	160	10	150	93.75			2 cell	276	20	256	92.7536
3 cell	52	0	52	100			3 cell	84	0	84	100			3 cell	109	0	109	100
4 cell	24	0	24	100			4 cell	34	0	34	100			4 cell	64	0	64	100
16.5um opening size
exp 1							exp 2							exp 3
	Spiked	Waste	Captured	Efficiency				Spiked	Waste	Captured	Efficiency				Spiked	Waste	Captured	Efficiency
2 cell	335	72	263	78.5075			2 cell	142	22	120	84.507			2 cell	121	15	106	87.6033
3 cell	127	3	124	97.6378			3 cell	63	1	62	98.4127			3 cell	46	2	44	95.6522
4 cell	51	0	51	100			4 cell	34	0	34	100			4 cell	22	0	22	100

## Sheet: Figure 2f
WBC retention rates
13.5um opening size					15um opening size					16.5um opening size
exp 1					exp 1					exp 1
spiked	on device	retention rate			spiked	on device	retention rate			spiked	on device	retention rate
46000000	53756	0.116861			46000000	30396	0.0660783			46000000	18712	0.0406783
exp 2					exp 2					exp 2
spiked	on device	retention rate			spiked	on device	retention rate			spiked	on device	retention rate
62000000	63048	0.10169			62000000	36424	0.0587484			62000000	28636	0.0461871
exp 3					exp 3					exp 3
spiked	on device	retention rate			spiked	on device	retention rate			spiked	on device	retention rate
79000000	45028	0.0569975			79000000	34908	0.0441873			79000000	32632	0.0413063

## Sheet: Figure 3b
Cluster release efficiency
0.65 mm/s reverse flow
exp 1					exp 2					exp 3
Released	on-chip	release rate			Released	on-chip	release rate			Released	on-chip	release rate
31	34	47.6923			35	77	31.25			145	119	54.9242
1.3 mm/s reverse flow
exp 1					exp 2					exp 3
Released	on-chip	release rate			Released	on-chip	release rate			Released	on-chip	release rate
38	40	48.7179			76	71	51.7007			56	46	54.902
3.25 mm/s reverse flow
exp 1					exp 2					exp 3
Released	on-chip	release rate			Released	on-chip	release rate			Released	on-chip	release rate
143	102	58.3673			82	49	62.5954			97	28	77.6
6.5 mm/s reverse flow
exp 1					exp 2					exp 3
Released	on-chip	release rate			Released	on-chip	release rate			Released	on-chip	release rate
262	9	96.679			137	9	93.8356			83	2	97.6471

## Sheet: Figure 3c
Viability of cells
control group					Released group
	live	dead	%			live	dead	%
exp 1	479	16	96.7677		exp 1	774	27	96.6292
exp 2	454	16	96.5957		exp 2	166	6	96.5116
exp 3	409	19	95.5607		exp 3	248	15	94.2966

## Sheet: Figure 4d
Percentage of patients with CTC clusters
Prostate				Ovarian
positive	negative	rate		positive	negative	rate
6	2	75		8	1	88.8889

## Sheet: Figure 4e
Number of clusters per mL blood
Prostate patients		Ovarian patients
0.093		9.73
0.63		4.97
0.85		1.9
0.867		1.4
0.063		59.2
0.077		0.167
		1.29
		3.93

## Sheet: Figure 4f
Number of cells in the clusters
Prostate patients		Ovarian patients
2		2
2		2
2		2
2		2
2		2
2		2
2		2
2		2
2		2
2		2
2		2
2		2
2		2
2		2
2		2
2		2
2		2
2		2
3		2
3		2
3		2
3		2
3		2
3		2
3		2
3		2
3		2
3		2
4		3
4		3
4		3
4		3
4		3
4		3
4		3
5		3
5		3
5		3
6		3
6		3
6		3
7		3
8		3
8		3
8		3
9		4
9		4
10		4
11		4
14		4
16		4
16		4
17		4
17		4
18		4
		4
		4
		4
		4
		4
		4
		5
		5
		5
		5
		5
		5
		5
		5
		5
		5
		5
		5
		5
		5
		5
		5
		5
		5
		6
		6
		6
		6
		6
		6
		6
		6
		6
		6
		6
		7
		7
		7
		7
		7
		7
		7
		7
		7
		8
		8
		8
		8
		8
		8
		8
		8
		9
		9
		9
		9
		9
		9
		9
		9
		9
		10
		10
		10
		11
		12
		12
		12
		12
		12
		13
		13
		13
		13
		14
		14
		15
		15
		15
		16
		18
		18
		20
		20
		20
		22
		22
		22
		23
		24
		26
		27
		27
		28
		29
		30
		32
		38
		41
		44
		47
		52
		53
		59
		67
		72
		96
		180

## Sheet: Figure 4g
Percentages of CTC clusters having WBC
Prostate patients
positive for WBC		negative for WBC		rate
9		46		16.3636
Ovarian patients
positive for WBC		negative for WBC		rate
43		120		26.3804

[truncated: 5 more sheets: Suppl. Figure 4, Suppl. Figure 5, Suppl. Figure 6, Suppl. Figure 7, Suppl. Figure 8]
